# Supplementary material for: Regional influences on community structure across the tropical-temperate divide
Source: Nat Commun. 2019 Jun 14;10:2646. doi: 10.1038/s41467-019-10253-6 (PMC6570764; doi:10.1038/s41467-019-10253-6)
Supplement: Supplementary file 4 — Supplementary Data 1 [file 41467_2019_10253_MOESM4_ESM.xlsx]

## Sheet: Taxonomic motifs
Species contributions to taxonomic motifs for K = 2,3,4
Name	K2_1	K2_2	K3_1	K3_2	K3_3	K4_1	K4_2	K4_3	K4_4
Macropygia_unchall	0.00128814	8.91e-07	7.07e-07	6.04e-07	0.00249891	5.37e-07	0.00250039	7.85e-07	1.05e-06
Streptopelia_chinensis	6.51e-07	0.00751754	3.81e-06	0.00770924	6.85e-07	6.83e-07	5.15e-07	7.85e-07	0.0178648
Streptopelia_senegalensis	5.31e-07	0.00322239	7.06e-07	0.00330544	6.85e-07	5.36e-07	5.14e-07	7.84e-07	0.00765708
Columba_pulchricollis	0.000644334	8.87e-07	7.07e-07	6.04e-07	0.0012498	5.37e-07	0.00125045	7.84e-07	1.05e-06
Streptopelia_orientalis	0.00555209	0.00362722	0.0124898	0.0025411	8.4e-07	0.0114935	6.45e-07	7.9e-07	0.00811893
Chalcophaps_indica	5.31e-07	0.00322239	7.07e-07	0.00330544	6.86e-07	5.37e-07	5.15e-07	0.005712	1.05e-06
Treron_curvirostra	5.31e-07	0.00322239	7.06e-07	0.00330544	6.85e-07	5.37e-07	5.15e-07	0.005712	1.05e-06
Treron_apicauda	5.31e-07	0.00429623	7.06e-07	0.00440705	6.85e-07	5.37e-07	5.15e-07	0.00761574	1.05e-06
Treron_sphenurus	5.31e-07	0.00429623	7.06e-07	0.00440706	6.85e-07	5.37e-07	5.15e-07	0.00379813	0.00511865
Treron_phoenicopterus	5.31e-07	0.00107472	7.06e-07	0.00110222	6.85e-07	5.36e-07	5.14e-07	7.85e-07	0.00255306
Ducula_badia	5.31e-07	0.00322239	7.06e-07	0.00330544	6.86e-07	5.37e-07	5.15e-07	0.005712	1.05e-06
Surniculus_lugubris	5.31e-07	0.00214855	7.06e-07	0.00220383	6.85e-07	5.37e-07	5.15e-07	0.0019021	0.0025563
Hierococcyx_sparverioides	0.000321772	0.000538905	7.07e-07	0.000551024	0.00062568	5.37e-07	0.000625049	0.000953311	1.05e-06
Hierococcyx_varius	5.31e-07	0.00161164	7.06e-07	0.00165302	6.85e-07	5.36e-07	5.14e-07	7.84e-07	0.00382906
Cuculus_saturatus	0.000644334	8.88e-07	7.07e-07	6.04e-07	0.0012498	5.37e-07	0.00125045	7.85e-07	1.05e-06
Cuculus_canorus	5.31e-07	0.000537799	7.06e-07	0.00055141	6.85e-07	5.37e-07	5.15e-07	0.000952647	1.05e-06
Cuculus_micropterus	0.000644353	0.000537775	7.07e-07	0.000551366	0.00124985	5.37e-07	0.00125076	0.000952179	1.06e-06
Eudynamys_scolopaceus	5.33e-07	0.00107471	7.1e-07	0.00110221	6.85e-07	5.37e-07	5.15e-07	7.86e-07	0.00255305
Phaenicophaeus_tristis	5.31e-07	0.00107472	7.06e-07	0.00110222	6.85e-07	5.37e-07	5.15e-07	0.00190451	1.06e-06
Ceyx_erithaca	5.31e-07	0.00107472	7.06e-07	0.00110222	6.85e-07	5.37e-07	5.15e-07	0.00190452	1.05e-06
Merops_orientalis	5.31e-07	0.00214855	7.07e-07	0.00220383	6.85e-07	5.36e-07	5.14e-07	7.84e-07	0.00510507
Megalaima_haemacephala	5.31e-07	0.00214855	7.07e-07	0.00220383	6.85e-07	5.36e-07	5.14e-07	7.85e-07	0.00510507
Megalaima_asiatica	5.31e-07	0.0107393	7.06e-07	0.0110167	6.85e-07	5.37e-07	5.15e-07	0.0152666	0.00505696
Megalaima_lineata	5.31e-07	0.00214855	7.06e-07	0.00220383	6.85e-07	5.37e-07	5.15e-07	0.00380826	1.05e-06
Megalaima_zeylanica	5.31e-07	0.00322239	7.07e-07	0.00330544	6.85e-07	5.36e-07	5.14e-07	7.84e-07	0.00765708
Megalaima_franklinii	5.31e-07	0.00751774	7.07e-07	0.00771189	6.87e-07	5.37e-07	5.15e-07	0.013327	1.05e-06
Megalaima_virens	0.00215849	0.00713988	0.00383402	0.00661415	0.00127625	0.00352649	0.00125926	0.00769189	0.0057364
Picumnus_innominatus	5.31e-07	0.00322239	7.07e-07	0.00330544	6.86e-07	5.37e-07	5.15e-07	0.00381559	0.00254323
Sasia_ochracea	5.31e-07	0.0005378	7.06e-07	0.00055141	6.85e-07	5.36e-07	5.15e-07	0.00095265	1.05e-06
Blythipicus_pyrrhotis	0.00128521	0.00215346	7.07e-07	0.00220047	0.00250272	5.37e-07	0.0024985	0.00381115	1.05e-06
Chrysocolaptes_lucidus	5.31e-07	0.00322239	7.06e-07	0.00330544	6.85e-07	5.37e-07	5.15e-07	0.005712	1.05e-06
Micropternus_brachyurus	5.31e-07	0.00214855	7.06e-07	0.00220383	6.85e-07	5.37e-07	5.15e-07	0.00380826	1.06e-06
Picus_flavinucha	5.31e-07	0.00537007	7.07e-07	0.00550867	6.86e-07	5.37e-07	5.15e-07	0.00951948	1.05e-06
Picus_chlorolophus	5.31e-07	0.00322239	7.06e-07	0.00330544	6.85e-07	5.37e-07	5.15e-07	0.0038069	0.00255488
Picus_squamatus	0.00128814	8.89e-07	0.00257696	6.04e-07	1.16e-06	0.0026066	8.66e-07	7.86e-07	1.05e-06
Picus_canus	0.000516377	0.00450966	0.00128396	0.00441143	6.87e-07	0.00127489	5.17e-07	0.00188813	0.00773557
Dinopium_benghalense	5.31e-07	0.00537007	7.06e-07	0.00550867	6.85e-07	5.37e-07	5.15e-07	0.00570394	0.00511588
Dendrocopos_canicapillus	5.47e-07	0.00537004	8.24e-07	0.00550857	6.86e-07	5.47e-07	5.15e-07	7.87e-07	0.0127611
Dendrocopos_auriceps	0.000397371	0.00202357	0.00322113	1.04e-06	6.86e-07	0.00159578	5.17e-07	7.9e-07	0.0032572
Dendrocopos_himalayensis	0.00579479	8.93e-07	0.011596	6.04e-07	7.6e-07	0.0117294	5.71e-07	7.85e-07	1.05e-06
Dendrocopos_darjellensis	0.00257575	8.89e-07	7.08e-07	6.04e-07	0.00499714	5.38e-07	0.00500027	7.85e-07	1.05e-06
Dendrocopos_macei	5.31e-07	0.00322239	7.06e-07	0.00330544	6.85e-07	5.36e-07	5.14e-07	7.85e-07	0.00765708
Hypopicus_hyperythrus	0.000644335	8.87e-07	7.07e-07	6.04e-07	0.0012498	5.37e-07	0.00125045	7.84e-07	1.05e-06
Aceros_undulatus	5.31e-07	0.0005378	7.06e-07	0.00055141	6.85e-07	5.36e-07	5.15e-07	0.00095265	1.05e-06
Aceros_nipalensis	5.3e-07	0.00107472	7.06e-07	0.00110222	6.86e-07	5.36e-07	5.15e-07	0.00190452	1.05e-06
Anthracoceros_albirostris	5.31e-07	0.00483315	7.06e-07	0.00495786	6.85e-07	5.37e-07	5.15e-07	0.00666875	0.00254653
Ocyceros_birostris	5.31e-07	0.00322239	7.08e-07	0.00330544	6.85e-07	5.37e-07	5.15e-07	7.85e-07	0.00765708
Buceros_bicornis	5.31e-07	0.0005378	7.06e-07	0.00055141	6.85e-07	5.37e-07	5.15e-07	0.000952648	1.05e-06
Harpactes_erythrocephalus	5.31e-07	0.0005378	7.06e-07	0.00055141	6.85e-07	5.36e-07	5.15e-07	0.00095265	1.05e-06
Harpactes_wardi	0.000644335	8.87e-07	7.07e-07	6.04e-07	0.0012498	5.37e-07	0.00125045	7.84e-07	1.05e-06
Glaucidium_radiatum	5.31e-07	0.00214855	7.07e-07	0.00220383	6.85e-07	5.37e-07	5.15e-07	0.00189637	0.00256398
Glaucidium_cuculoides	9.33e-07	0.00322172	0.000750322	0.00266449	6.85e-07	2.13e-06	5.17e-07	0.00188234	0.00513168
Glaucidium_brodiei	5.3e-07	0.00107472	7.06e-07	0.00110221	6.87e-07	5.36e-07	5.15e-07	0.00190452	1.05e-06
Psittacula_alexandri	5.31e-07	0.00375931	7.06e-07	0.00385625	6.85e-07	5.37e-07	5.15e-07	0.00666387	1.06e-06
Psittacula_eupatria	5.31e-07	0.00375931	7.07e-07	0.00385625	6.85e-07	5.37e-07	5.15e-07	7.85e-07	0.00893309
Psittacula_krameri	5.31e-07	0.00214855	7.07e-07	0.00220383	6.85e-07	5.36e-07	5.14e-07	7.85e-07	0.00510507
Psittacula_himalayana	7.84e-07	0.00429581	0.000474939	0.00400157	6.85e-07	8.61e-07	5.15e-07	7.87e-07	0.0102085
Microhierax_caerulescens	5.31e-07	0.00107472	7.06e-07	0.00110222	6.85e-07	5.37e-07	5.15e-07	0.00190452	1.05e-06
Spelaeornis_formosus	5.32e-07	0.00214855	7.07e-07	0.00220383	6.87e-07	5.37e-07	5.15e-07	0.00380826	1.05e-06
Sturnia_malabarica	5.31e-07	0.00429623	7.06e-07	0.00440706	6.85e-07	5.36e-07	5.14e-07	7.85e-07	0.0102091
Acridotheres_tristis	5.31e-07	0.00429623	7.07e-07	0.00440705	6.85e-07	5.37e-07	5.15e-07	7.85e-07	0.0102091
Gracula_religiosa	5.31e-07	0.00429623	7.06e-07	0.00440706	6.85e-07	5.37e-07	5.15e-07	0.00761574	1.06e-06
Enicurus_maculatus	0.000644333	8.89e-07	0.00128908	6.04e-07	6.85e-07	0.00130375	5.15e-07	7.85e-07	1.05e-06
Cinclidium_frontale	0.00257575	8.9e-07	7.07e-07	6.04e-07	0.00499714	5.37e-07	0.00500027	7.85e-07	1.05e-06
Myophonus_caeruleus	0.00448596	3.63e-05	0.00771598	7.91e-07	0.00126409	0.00718432	0.0012682	7.97e-07	0.00120928
Myiomela_leucura	5.3e-07	0.00107472	7.06e-07	0.00110221	6.87e-07	5.36e-07	5.15e-07	0.00190452	1.05e-06
Tarsiger_rufilatus	0.0212462	8.89e-07	0.0425169	6.04e-07	8.02e-07	0.0430066	6.01e-07	7.85e-07	1.05e-06
Tarsiger_indicus	0.00772621	8.9e-07	0.0142864	6.04e-07	0.00113967	0.0144455	0.00114533	7.88e-07	1.06e-06
Tarsiger_chrysaeus	0.00643859	8.99e-07	0.0128844	6.04e-07	7.21e-07	0.0130326	5.43e-07	7.89e-07	1.06e-06
Muscicapa_ruficauda	0.00579475	9.51e-07	0.0115961	6.04e-07	6.9e-07	0.0117295	5.19e-07	7.86e-07	1.05e-06
Ficedula_hyperythra	0.00965763	8.88e-07	7.07e-07	6.04e-07	0.0187374	5.37e-07	0.0187496	7.85e-07	1.05e-06
Ficedula_tricolor	0.0135204	9.41e-07	0.0270564	6.04e-07	8.02e-07	0.027368	6.01e-07	7.86e-07	1.05e-06
Muscicapella_hodgsoni	0.00128814	8.9e-07	7.07e-07	6.04e-07	0.00249891	5.37e-07	0.00250039	7.86e-07	1.05e-06
Ficedula_strophiata	0.0115891	8.88e-07	1.52e-06	6.04e-07	0.022484	1.17e-06	0.0224988	7.86e-07	1.05e-06
Ficedula_sapphira	0.00579479	8.88e-07	7.07e-07	6.04e-07	0.0112427	5.37e-07	0.01125	7.85e-07	1.05e-06
Ficedula_westermanni	5.3e-07	0.00537007	7.07e-07	0.00550867	6.86e-07	5.37e-07	5.15e-07	0.00381167	0.00765252
Ficedula_superciliaris	0.0341222	1.1e-06	0.0682844	6.21e-07	7.52e-07	0.0690708	5.65e-07	7.86e-07	1.17e-06
Phoenicurus_frontalis	0.000644312	9.25e-07	0.00128908	6.04e-07	6.85e-07	0.00130372	5.21e-07	7.99e-07	1.08e-06
Phoenicurus_coeruleocephala	0.000644333	8.89e-07	0.00128908	6.04e-07	6.85e-07	0.00130375	5.15e-07	7.85e-07	1.05e-06
Monticola_rufiventris	0.00193195	8.88e-07	0.00148299	6.04e-07	0.00231091	0.00152231	0.00229077	7.86e-07	1.06e-06
Monticola_cinclorhynchus	0.00128632	3.93e-06	0.0025773	7.31e-07	6.85e-07	0.0026059	5.15e-07	7.87e-07	3.12e-06
Saxicola_ferreus	0.00128632	3.93e-06	0.0025773	7.31e-07	6.85e-07	0.0026059	5.15e-07	7.87e-07	3.12e-06
Luscinia_pectoralis	0.00128813	9.05e-07	0.00257745	6.04e-07	6.85e-07	0.00260695	5.18e-07	7.91e-07	1.06e-06
Hodgsonius_phaenicuroides	0.00193195	8.88e-07	0.00386568	6.04e-07	8.3e-07	0.00391007	6.21e-07	7.85e-07	1.05e-06
Brachypteryx_leucophrys	5.31e-07	0.00751774	7.07e-07	0.00771189	6.87e-07	5.37e-07	5.15e-07	0.013327	1.05e-06
Brachypteryx_montana	0.0115891	8.87e-07	7.07e-07	6.04e-07	0.0224847	5.37e-07	0.0224994	7.84e-07	1.05e-06
Brachypteryx_hyperythra	0.00193195	8.87e-07	7.06e-07	6.04e-07	0.00374803	5.36e-07	0.00375033	7.84e-07	1.05e-06
Luscinia_brunnea	0.0148081	8.89e-07	0.0252545	6.04e-07	0.00424605	0.0255745	0.00422061	7.87e-07	1.06e-06
Ficedula_monileger	5.3e-07	0.00107472	7.06e-07	0.00110221	6.87e-07	5.36e-07	5.15e-07	0.00190452	1.05e-06
Cyornis_unicolor	5.31e-07	0.0064439	7.06e-07	0.00661028	6.86e-07	5.36e-07	5.15e-07	0.0114232	1.05e-06
Cyornis_rubeculoides	5.31e-07	0.032216	7.07e-07	0.033049	6.85e-07	5.37e-07	5.15e-07	0.022732	0.0460897
Cyornis_poliogenys	5.31e-07	0.0171823	7.06e-07	0.0176264	6.85e-07	5.37e-07	5.15e-07	0.0304606	1.06e-06
Cyornis_tickelliae	5.31e-07	0.00429623	7.07e-07	0.00440706	6.85e-07	5.36e-07	5.14e-07	7.85e-07	0.0102091
Niltava_macgrigoriae	5.31e-07	0.0107393	7.07e-07	0.0110167	6.86e-07	5.37e-07	5.15e-07	0.0190382	1.05e-06
Niltava_sundara	0.0122329	8.89e-07	7.07e-07	6.04e-07	0.0237339	5.37e-07	0.0237494	7.85e-07	1.05e-06
Niltava_grandis	0.00256614	0.00431227	7.07e-07	0.0043936	0.0050124	5.38e-07	0.00499524	0.0076234	1.06e-06
Eumyias_thalassinus	0.00244911	0.00128597	0.00236857	0.00120409	0.00258591	0.00201258	0.00260115	7.9e-07	0.00351129
Muscicapa_ferruginea	0.000643141	0.00107672	7.07e-07	0.00110147	0.00125065	5.37e-07	0.00124969	0.00190568	1.05e-06
Muscicapa_sibirica	0.0070822	1.24e-06	0.0107784	6.59e-07	0.00329162	0.0109164	0.00328003	7.87e-07	1.55e-06
Muscicapa_dauurica	9.3e-07	0.00322173	0.000745351	0.00266874	6.85e-07	1.08e-06	5.15e-07	7.87e-07	0.00765602
Copsychus_malabaricus	5.31e-07	0.0246991	7.06e-07	0.0253377	6.85e-07	5.37e-07	5.15e-07	0.0381712	0.00752897
Copsychus_saularis	5.31e-07	0.0182561	7.06e-07	0.018728	6.85e-07	5.36e-07	5.14e-07	7.85e-07	0.0433853
Zoothera_citrina	5.31e-07	0.00537007	7.07e-07	0.00550867	6.85e-07	5.37e-07	5.16e-07	0.00186875	0.010257
Turdus_rubrocanus	0.000644334	8.88e-07	0.00128908	6.04e-07	6.85e-07	0.00130375	5.15e-07	7.85e-07	1.05e-06
Turdus_albocinctus	0.00257575	8.89e-07	0.00327229	6.04e-07	0.00182525	0.00332173	0.00181484	7.87e-07	1.06e-06
Turdus_maximus	0.00193193	9.13e-07	0.00386582	6.04e-07	6.85e-07	0.00391016	5.19e-07	7.94e-07	1.07e-06
Turdus_boulboul	0.00193181	1.12e-06	0.00257542	6.05e-07	0.00125177	0.0026047	0.00125262	7.9e-07	1.06e-06
Zoothera_dauma	0.00257575	8.88e-07	0.00515394	6.04e-07	9.36e-07	0.0052132	6.99e-07	7.85e-07	1.05e-06
Zoothera_mollissima	0.000644333	8.9e-07	0.0012883	6.04e-07	1.44e-06	0.00130318	1.06e-06	7.87e-07	1.06e-06
Cochoa_purpurea	0.000644332	8.9e-07	7.07e-07	6.04e-07	0.0012498	5.37e-07	0.00125045	7.86e-07	1.05e-06
Sitta_leucopsis	0.00193195	8.89e-07	0.00386581	6.04e-07	7e-07	0.00391017	5.26e-07	7.85e-07	1.05e-06
Sitta_cinnamoventris	6.04e-07	0.0139606	1.57e-06	0.0143208	6.86e-07	6.46e-07	5.16e-07	0.00561265	0.0256541
Sitta_himalayensis	0.00193195	8.87e-07	7.07e-07	6.04e-07	0.00374803	5.37e-07	0.00375033	7.84e-07	1.05e-06
Sitta_frontalis	5.31e-07	0.00966542	7.06e-07	0.00991512	6.85e-07	5.37e-07	5.15e-07	0.00566002	0.0153828
Sitta_formosa	5.3e-07	0.00107472	7.06e-07	0.00110221	6.87e-07	5.36e-07	5.15e-07	0.00190452	1.05e-06
Troglodytes_troglodytes	0.00450718	8.91e-07	0.00901929	6.04e-07	7.1e-07	0.00912302	5.34e-07	7.86e-07	1.05e-06
Certhia_himalayana	0.0141642	1.05e-06	0.0283448	6.24e-07	8.1e-07	0.0286711	6.07e-07	7.86e-07	1.2e-06
Certhia_discolor	0.000644335	8.87e-07	7.07e-07	6.04e-07	0.0012498	5.37e-07	0.00125045	7.84e-07	1.05e-06
Certhia_nipalensis	0.00321956	8.87e-07	7.07e-07	6.04e-07	0.00624626	5.37e-07	0.00625021	7.84e-07	1.05e-06
Certhia_familiaris	0.00321956	8.88e-07	0.00644238	6.04e-07	8.72e-07	0.00651646	6.53e-07	7.85e-07	1.05e-06
Orthotomus_sutorius	5.31e-07	0.025773	7.06e-07	0.0264393	6.85e-07	5.37e-07	5.15e-07	0.0169715	0.0384996
Prinia_socialis	5.31e-07	0.00107472	7.07e-07	0.00110222	6.85e-07	5.36e-07	5.14e-07	7.85e-07	0.00255306
Prinia_hodgsonii	5.31e-07	0.0150346	7.07e-07	0.0154232	6.85e-07	5.36e-07	5.14e-07	7.85e-07	0.0357292
Prinia_crinigera	0.000642513	3.92e-06	0.00128893	7.31e-07	6.85e-07	0.00130269	5.15e-07	7.87e-07	3.12e-06
Aegithalos_niveogularis	0.00321956	8.87e-07	0.00644234	6.04e-07	9.11e-07	0.00651644	6.8e-07	7.85e-07	1.05e-06
Aegithalos_concinnus	0.00321945	1.08e-06	0.00515187	6.32e-07	0.00125203	0.00521415	0.00124962	7.88e-07	1.27e-06
Abroscopus_superciliaris	5.31e-07	0.00322239	7.06e-07	0.00330544	6.85e-07	5.37e-07	5.15e-07	0.005712	1.05e-06
Cettia_fortipes	0.000644333	8.89e-07	0.00128908	6.04e-07	6.85e-07	0.00130375	5.15e-07	7.85e-07	1.05e-06
Phyllergates_cucullatus	0.000633736	0.00431391	7.07e-07	0.00440521	0.00125189	5.37e-07	0.00124182	0.0076289	1.05e-06
Tesia_castaneocoronata	0.0244652	8.87e-07	1.75e-06	6.04e-07	0.047466	1.34e-06	0.0474975	7.86e-07	1.05e-06
Cettia_brunnifrons	0.00579478	9.04e-07	0.0103886	6.04e-07	0.00117131	0.0104986	0.00118103	7.93e-07	1.07e-06
Tesia_olivea	0.00321956	8.88e-07	7.07e-07	6.04e-07	0.00624626	5.37e-07	0.00625021	7.85e-07	1.05e-06
Tesia_cyaniventer	0.0122329	8.88e-07	7.07e-07	6.04e-07	0.0237339	5.37e-07	0.0237494	7.85e-07	1.05e-06
Phylloscopus_maculipennis	0.0180271	8.87e-07	9.05e-07	6.04e-07	0.0349757	6.89e-07	0.0349987	7.85e-07	1.05e-06
Phylloscopus_pulcher	0.0263966	8.91e-07	0.0528239	6.04e-07	7.82e-07	0.0534323	5.87e-07	7.86e-07	1.06e-06
Phylloscopus_humei	0.0296157	8.89e-07	0.0592659	6.04e-07	7e-07	0.0599484	5.26e-07	7.85e-07	1.05e-06
Phylloscopus_chloronotus	0.0515051	9.01e-07	0.0731382	6.04e-07	0.029021	0.0740198	0.0290024	7.87e-07	1.06e-06
Phylloscopus_tytleri	0.00193195	8.88e-07	0.00386582	6.04e-07	6.85e-07	0.00391018	5.15e-07	7.85e-07	1.05e-06
Phylloscopus_affinis	0.00321955	9.05e-07	0.00644257	6.04e-07	6.85e-07	0.0065166	5.18e-07	7.91e-07	1.06e-06
Phylloscopus_cantator	5.31e-07	0.00751774	7.06e-07	0.00771189	6.85e-07	5.36e-07	5.15e-07	0.013327	1.05e-06
Phylloscopus_occipitalis	0.0412042	9.47e-07	0.0824566	6.04e-07	6.94e-07	0.0834063	5.22e-07	7.86e-07	1.05e-06
Phylloscopus_reguloides	0.0476423	8.88e-07	2.52e-06	6.04e-07	0.0924334	1.95e-06	0.0924947	7.86e-07	1.06e-06
Phylloscopus_xanthoschistos	0.00247261	0.0442003	0.0215897	0.0311137	6.87e-07	0.0185125	5.17e-07	0.0229707	0.047799
Seicercus_castaniceps	0.0263966	8.88e-07	7.07e-07	6.04e-07	0.0512144	5.37e-07	0.0512481	7.85e-07	1.05e-06
Phylloscopus_trochiloides	0.0270404	8.89e-07	0.0541122	6.04e-07	8.46e-07	0.0547355	6.33e-07	7.86e-07	1.05e-06
Phylloscopus_magnirostris	0.00450718	8.87e-07	0.0051549	6.04e-07	0.00374735	0.00521346	0.00375027	7.86e-07	1.06e-06
Seicercus_whistleri	0.0431356	8.88e-07	0.00383518	6.04e-07	0.0799737	0.00405121	0.0798614	7.87e-07	1.06e-06
Seicercus_affinis	0.00965763	8.88e-07	7.07e-07	6.04e-07	0.0187374	5.37e-07	0.0187496	7.85e-07	1.05e-06
Seicercus_burkii	0.00128814	8.87e-07	7.06e-07	6.04e-07	0.00249891	5.36e-07	0.00250039	7.84e-07	1.05e-06
Seicercus_poliogenys	5.3e-07	0.00107472	7.06e-07	0.00110221	6.87e-07	5.36e-07	5.15e-07	0.00190452	1.05e-06
Grammatoptila_striata	0.00386337	8.89e-07	7.07e-07	6.04e-07	0.00749537	5.37e-07	0.00750015	7.85e-07	1.05e-06
Cutia_nipalensis	0.000634206	0.00216545	7.07e-07	0.00220227	0.00125157	5.37e-07	0.00124383	0.00381834	1.05e-06
Turdoides_striata	5.31e-07	0.00698082	7.06e-07	0.00716109	6.85e-07	5.36e-07	5.14e-07	7.84e-07	0.0165891
Ianthocincla_ocellata	0.00128814	8.87e-07	7.1e-07	6.04e-07	0.00249891	5.39e-07	0.00250039	7.84e-07	1.05e-06
Garrulax_pectoralis	5.31e-07	0.00698082	7.06e-07	0.00716109	6.85e-07	5.37e-07	5.15e-07	0.0123751	1.06e-06
Garrulax_albogularis	0.00547928	0.00106407	7.07e-07	0.00109738	0.0106236	5.37e-07	0.0106298	7.88e-07	0.00254329
Garrulax_leucolophus	5.31e-07	0.00751774	7.07e-07	0.00771189	6.86e-07	5.37e-07	5.15e-07	0.013327	1.05e-06
Leiothrix_argentauris	5.31e-07	0.0204038	7.07e-07	0.0209312	6.87e-07	5.36e-07	5.15e-07	0.0361719	1.05e-06
Leiothrix_lutea	5.3e-07	0.0064439	7.07e-07	0.00661028	6.85e-07	5.36e-07	5.14e-07	7.86e-07	0.0153131
Actinodura_nipalensis	0.000644332	8.91e-07	7.07e-07	6.04e-07	0.0012498	5.37e-07	0.00125045	7.85e-07	1.05e-06
Actinodura_waldeni	0.00128814	8.87e-07	7.06e-07	6.04e-07	0.00249891	5.36e-07	0.00250039	7.84e-07	1.05e-06
Actinodura_egertoni	0.00190493	0.00648897	7.07e-07	0.00660585	0.00375305	5.37e-07	0.00372825	0.0114569	1.05e-06
Minla_cyanouroptera	0.00128797	0.00107501	7.07e-07	0.00110112	0.00250016	5.37e-07	0.00249938	7.87e-07	0.00255513
Minla_strigula	0.00772621	8.87e-07	5.53e-06	6.04e-07	0.0149854	4.78e-06	0.0149957	7.86e-07	1.05e-06
Minla_ignotincta	0.00903042	0.000510122	9.73e-07	0.000538611	0.0175025	7.44e-07	0.0175172	0.000925636	1.06e-06
Heterophasia_annectans	0.00320293	0.00432397	7.07e-07	0.00439531	0.00625957	5.37e-07	0.00624106	0.00762968	1.05e-06
Liocichla_phoenicea	5.3e-07	0.00214856	7.06e-07	0.00220383	6.86e-07	5.36e-07	5.15e-07	0.00380826	1.05e-06
Heterophasia_pulchella	0.00193195	8.87e-07	7.07e-07	6.04e-07	0.00374803	5.37e-07	0.00375033	7.84e-07	1.05e-06
Heterophasia_capistrata	0.00193195	8.88e-07	7.07e-07	6.04e-07	0.00374803	5.37e-07	0.00375033	7.85e-07	1.05e-06
Heterophasia_picaoides	5.3e-07	0.00107472	7.06e-07	0.00110221	6.87e-07	5.36e-07	5.15e-07	0.00190452	1.05e-06
Trochalopteron_subunicolor	0.00193195	8.89e-07	7.1e-07	6.04e-07	0.00374802	5.39e-07	0.00375033	7.85e-07	1.05e-06
Trochalopteron_lineatum	0.00515029	2.05e-06	0.0103076	6.78e-07	6.86e-07	0.0104259	5.16e-07	7.87e-07	1.8e-06
Trochalopteron_variegatum	0.00354147	8.88e-07	0.00708651	6.04e-07	9.23e-07	0.00716803	6.9e-07	7.85e-07	1.05e-06
Trochalopteron_affine	0.00547289	8.91e-07	0.00958415	6.04e-07	0.00132674	0.00970093	0.00132116	7.87e-07	1.06e-06
Trochalopteron_erythrocephalum	0.0064386	8.88e-07	7.08e-07	6.04e-07	0.0124918	5.37e-07	0.0124999	7.85e-07	1.05e-06
Alcippe_nipalensis	5.31e-07	0.0128869	7.06e-07	0.01322	6.86e-07	5.37e-07	5.15e-07	0.021016	0.00245382
Malacocincla_abbotti	5.31e-07	0.00751774	7.06e-07	0.00771189	6.85e-07	5.37e-07	5.15e-07	0.013327	1.05e-06
Napothera_epilepidota	5.3e-07	0.00214856	7.06e-07	0.00220383	6.86e-07	5.36e-07	5.15e-07	0.00380826	1.05e-06
Pellorneum_ruficeps	5.31e-07	0.0139608	7.06e-07	0.0143216	6.85e-07	5.37e-07	5.15e-07	0.01521	0.0127889
Schoeniparus_rufogularis	5.31e-07	0.00214855	7.06e-07	0.00220383	6.85e-07	5.37e-07	5.15e-07	0.00380826	1.05e-06
Schoeniparus_cinerea	0.00381563	0.0161881	7.07e-07	0.0165136	0.00750803	5.37e-07	0.00746155	0.0286157	1.05e-06
Schoeniparus_castaneceps	0.00774887	0.00211077	7.07e-07	0.00215239	0.0150484	5.38e-07	0.0150276	0.00376585	1.06e-06
Stachyridopsis_rufifrons	5.31e-07	0.0107393	7.06e-07	0.0110167	6.85e-07	5.37e-07	5.15e-07	0.0190382	1.05e-06
Stachyridopsis_pyrrhops	5.31e-07	0.00751774	7.06e-07	0.00771189	6.85e-07	5.36e-07	5.14e-07	7.85e-07	0.0178651
Stachyridopsis_ruficeps	0.00193519	0.00106931	7.07e-07	0.00108975	0.00376216	5.38e-07	0.00375566	0.0018964	1.06e-06
Stachyridopsis_chrysaea	0.00125525	0.00757261	7.07e-07	0.0077112	0.0024997	5.37e-07	0.00247304	0.0133686	1.06e-06
Macronous_gularis	5.31e-07	0.0289945	7.06e-07	0.0297441	6.85e-07	5.37e-07	5.15e-07	0.0514018	1.05e-06
Spelaeornis_caudatus	0.000644332	8.9e-07	7.07e-07	6.04e-07	0.0012498	5.37e-07	0.00125045	7.86e-07	1.05e-06
Pomatorhinus_ferruginosus	5.3e-07	0.00107472	7.06e-07	0.00110221	6.87e-07	5.36e-07	5.15e-07	0.00190452	1.05e-06
Pomatorhinus_schisticeps	5.31e-07	0.00429623	7.06e-07	0.00440706	6.85e-07	5.37e-07	5.15e-07	0.00572591	0.00253442
Stachyris_nigriceps	5.31e-07	0.00537007	7.06e-07	0.00550867	6.85e-07	5.36e-07	5.15e-07	0.00951949	1.05e-06
Pomatorhinus_erythrogenys	5.31e-07	0.00322239	7.06e-07	0.00330544	6.85e-07	5.36e-07	5.14e-07	7.85e-07	0.00765708
Yuhina_bakeri	5.3e-07	0.00322239	7.06e-07	0.00330544	6.86e-07	5.36e-07	5.15e-07	0.005712	1.05e-06
Yuhina_flavicollis	0.0193428	0.00210168	7.07e-07	0.00211679	0.0375728	5.37e-07	0.037533	0.00375608	1.05e-06
Yuhina_occipitalis	0.0109452	8.87e-07	9.14e-07	6.04e-07	0.0212354	6.97e-07	0.0212493	7.85e-07	1.05e-06
Yuhina_gularis	0.0141643	8.88e-07	7.08e-07	6.04e-07	0.0274812	5.38e-07	0.0274992	7.85e-07	1.05e-06
Yuhina_nigrimenta	5.31e-07	0.00107472	7.06e-07	0.00110222	6.85e-07	5.36e-07	5.15e-07	0.00190452	1.05e-06
Zosterops_palpebrosus	5.81e-07	0.0161084	1.14e-06	0.0165244	6.85e-07	5.96e-07	5.15e-07	7.85e-07	0.0382811
Fulvetta_vinipectus	0.00515098	8.88e-07	0.00163146	6.04e-07	0.00841254	0.00163883	0.00842871	7.88e-07	1.06e-06
Paradoxornis_fulvifrons	0.00128814	8.87e-07	7.07e-07	6.04e-07	0.00249891	5.37e-07	0.00250039	7.84e-07	1.05e-06
Paradoxornis_nipalensis	0.000644332	8.9e-07	7.07e-07	6.04e-07	0.0012498	5.37e-07	0.00125045	7.86e-07	1.05e-06
Conostoma_oemodium	0.000644334	8.88e-07	7.12e-07	6.04e-07	0.00124979	5.4e-07	0.00125045	7.85e-07	1.05e-06
Paradoxornis_ruficeps	5.3e-07	0.00107472	7.06e-07	0.00110221	6.87e-07	5.36e-07	5.15e-07	0.00190452	1.05e-06
Paradoxornis_gularis	5.3e-07	0.00107472	7.06e-07	0.00110221	6.87e-07	5.36e-07	5.15e-07	0.00190452	1.05e-06
Pnoepyga_albiventer	0.0122329	8.88e-07	1.69e-06	6.04e-07	0.0237329	1.31e-06	0.0237486	7.86e-07	1.05e-06
Pnoepyga_pusilla	0.00321956	8.88e-07	7.07e-07	6.04e-07	0.00624626	5.37e-07	0.00625021	7.85e-07	1.05e-06
Pnoepyga_immaculata	0.00386337	8.9e-07	0.00773089	6.04e-07	7.33e-07	0.00781979	5.51e-07	7.85e-07	1.05e-06
Pycnonotus_striatus	0.000644332	8.91e-07	7.07e-07	6.04e-07	0.0012498	5.37e-07	0.00125045	7.85e-07	1.05e-06
Hemixos_flavala	5.31e-07	0.0118131	7.06e-07	0.0121183	6.85e-07	5.37e-07	5.15e-07	0.0191027	0.00246665
Hypsipetes_leucocephalus	7.83e-07	0.00429581	0.00047162	0.0040044	6.86e-07	1.08e-06	5.16e-07	0.00190093	0.00766085
Hypsipetes_mcclellandi	1.24e-06	0.00966424	0.00384392	0.00662901	6.88e-07	0.00383853	5.17e-07	0.0115279	1.07e-06
Alophoixus_flaveolus	5.31e-07	0.0214776	7.06e-07	0.0220329	6.85e-07	5.37e-07	5.15e-07	0.0380756	1.05e-06
Pycnonotus_flaviventris	5.31e-07	0.0182561	7.06e-07	0.018728	6.85e-07	5.37e-07	5.15e-07	0.0323644	1.06e-06
Pycnonotus_cafer	5.31e-07	0.0128869	7.06e-07	0.01322	6.85e-07	5.36e-07	5.14e-07	7.84e-07	0.0306252
Pycnonotus_leucogenys	6.01e-07	0.0236252	1.48e-06	0.0242354	6.85e-07	6.22e-07	5.15e-07	7.85e-07	0.0561452
Parus_rufonuchalis	0.00450718	8.89e-07	0.00901932	6.04e-07	6.85e-07	0.00912304	5.15e-07	7.85e-07	1.05e-06
Parus_rubidiventris	0.0109452	8.89e-07	0.0191499	6.04e-07	0.00266993	0.019365	0.00267663	7.87e-07	1.06e-06
Parus_melanolophus	0.0167395	8.93e-07	0.0334983	6.04e-07	8e-07	0.033884	6e-07	7.85e-07	1.05e-06
Parus_ater	0.00515098	8.89e-07	0.00755559	6.04e-07	0.00266892	0.00764362	0.0026694	7.87e-07	1.06e-06
Parus_dichrous	0.000644333	8.89e-07	0.00128908	6.04e-07	6.85e-07	0.00130375	5.15e-07	7.85e-07	1.05e-06
Parus_monticolus	0.0167394	1.15e-06	0.0283026	6.3e-07	0.00503809	0.0286505	0.00502009	7.88e-07	1.25e-06
Parus_major	5.89e-07	0.0171822	1.28e-06	0.0176259	6.85e-07	6e-07	5.15e-07	7.86e-07	0.0408331
Parus_spilonotus	0.00128814	8.89e-07	7.07e-07	6.04e-07	0.00249891	5.37e-07	0.00250039	7.85e-07	1.05e-06
Melanochlora_sultanea	5.31e-07	0.00429623	7.06e-07	0.00440706	6.85e-07	5.37e-07	5.15e-07	0.00761574	1.05e-06
Sylviparus_modestus	0.00257575	8.88e-07	7.07e-07	6.04e-07	0.00499714	5.37e-07	0.00500027	7.84e-07	1.05e-06
Culicicapa_ceylonensis	0.00805368	0.0112669	0.00328257	0.0114698	0.0125435	0.00317656	0.0125402	0.0134094	0.00890108
Chelidorhynx_hypoxantha	0.0212462	8.87e-07	6.58e-06	6.04e-07	0.0412158	5.89e-06	0.0412434	7.86e-07	1.06e-06
Irena_puella	5.31e-07	0.0064439	7.06e-07	0.00661028	6.85e-07	5.37e-07	5.15e-07	0.0114232	1.05e-06
Chloropsis_hardwickii	5.31e-07	0.00537007	7.06e-07	0.00550867	6.86e-07	5.37e-07	5.15e-07	0.00951948	1.05e-06
Chloropsis_aurifrons	5.31e-07	0.00429623	7.06e-07	0.00440706	6.85e-07	5.37e-07	5.15e-07	0.00571244	0.00255247
Passer_rutilans	0.00193012	3.93e-06	0.00386568	7.31e-07	6.85e-07	0.00390912	5.15e-07	7.87e-07	3.12e-06
Petronia_xanthocollis	5.31e-07	0.0193299	7.06e-07	0.0198296	6.85e-07	5.36e-07	5.14e-07	7.84e-07	0.0459373
Emberiza_fucata	0.000642513	3.92e-06	0.00128893	7.31e-07	6.85e-07	0.00130269	5.15e-07	7.87e-07	3.12e-06
Pyrrhula_aurantiaca	0.000644333	8.88e-07	0.00128908	6.04e-07	6.85e-07	0.00130375	5.15e-07	7.85e-07	1.05e-06
Pyrrhula_erythrocephala	0.00321956	8.88e-07	0.00487576	6.04e-07	0.00151975	0.0049385	0.00151411	7.87e-07	1.06e-06
Pyrrhula_erythaca	0.000644334	8.87e-07	7.07e-07	6.04e-07	0.0012498	5.37e-07	0.00125045	7.84e-07	1.05e-06
Carpodacus_rubescens	0.00128814	8.88e-07	7.12e-07	6.04e-07	0.00249891	5.4e-07	0.00250039	7.85e-07	1.05e-06
Pyrrhoplectes_epauletta	0.000644335	8.87e-07	7.07e-07	6.04e-07	0.0012498	5.37e-07	0.00125045	7.84e-07	1.05e-06
Carpodacus_nipalensis	0.00257575	8.88e-07	0.00515404	6.04e-07	8.42e-07	0.00521327	6.3e-07	7.85e-07	1.05e-06
Leucosticte_nemoricola	0.00128812	9.15e-07	0.00257745	6.04e-07	6.85e-07	0.00260694	5.19e-07	7.95e-07	1.07e-06
Carpodacus_erythrinus	0.00193195	8.89e-07	0.00386582	6.04e-07	6.85e-07	0.00391018	5.15e-07	7.85e-07	1.05e-06
Carpodacus_thura	0.00386336	8.97e-07	0.00773094	6.04e-07	6.85e-07	0.00781982	5.16e-07	7.88e-07	1.06e-06
Carpodacus_rodochroa	0.0070824	8.92e-07	0.0141726	6.04e-07	8.68e-07	0.0143358	6.5e-07	7.87e-07	1.06e-06
Mycerobas_icterioides	0.00193195	8.89e-07	0.00386581	6.04e-07	7e-07	0.00391017	5.26e-07	7.85e-07	1.05e-06
Mycerobas_affinis	0.000644334	8.88e-07	7.12e-07	6.04e-07	0.00124979	5.4e-07	0.00125045	7.85e-07	1.05e-06
Mycerobas_carnipes	0.00128814	8.89e-07	0.0025772	6.04e-07	9.28e-07	0.00260677	6.93e-07	7.86e-07	1.05e-06
Mycerobas_melanozanthos	0.00193195	8.89e-07	0.00386489	6.04e-07	1.6e-06	0.00390949	1.18e-06	7.86e-07	1.06e-06
Anthus_roseatus	0.00193193	9.18e-07	0.00386582	6.04e-07	6.85e-07	0.00391016	5.2e-07	7.96e-07	1.07e-06
Anthus_hodgsoni	0.00128814	8.9e-07	0.00257668	6.04e-07	1.44e-06	0.00260639	1.06e-06	7.87e-07	1.06e-06
Prunella_strophiata	0.0070824	8.96e-07	0.0141728	6.04e-07	7.18e-07	0.0143359	5.4e-07	7.88e-07	1.06e-06
Dicaeum_agile	5.31e-07	0.00537007	7.07e-07	0.00550867	6.85e-07	5.37e-07	5.15e-07	7.85e-07	0.0127611
Dicaeum_cruentatum	5.31e-07	0.00107472	7.06e-07	0.00110222	6.85e-07	5.37e-07	5.15e-07	0.00190452	1.05e-06
Dicaeum_ignipectus	0.00193195	8.89e-07	7.07e-07	6.04e-07	0.00374803	5.37e-07	0.00375033	7.85e-07	1.05e-06
Dicaeum_minullum	5.31e-07	0.0118131	7.06e-07	0.0121183	6.85e-07	5.37e-07	5.15e-07	0.0209419	1.06e-06
Arachnothera_magna	5.31e-07	0.00483315	7.06e-07	0.00495786	6.85e-07	5.37e-07	5.15e-07	0.00856761	1.05e-06
Cinnyris_asiaticus	5.31e-07	0.00859158	7.06e-07	0.00881351	6.85e-07	5.36e-07	5.14e-07	7.84e-07	0.0204171
Aethopyga_ignicauda	0.00515098	8.9e-07	0.0103077	6.04e-07	6.85e-07	0.0104263	5.15e-07	7.85e-07	1.05e-06
Aethopyga_siparaja	5.31e-07	0.0064439	7.06e-07	0.00661028	6.85e-07	5.37e-07	5.15e-07	0.00952822	0.00254136
Aethopyga_saturata	5.3e-07	0.00429623	7.06e-07	0.00440705	6.86e-07	5.36e-07	5.15e-07	0.00761575	1.05e-06
Aethopyga_nipalensis	0.0341223	8.88e-07	7.07e-07	6.04e-07	0.0662037	5.37e-07	0.0662473	7.85e-07	1.05e-06
Regulus_regulus	0.00515098	8.88e-07	0.0103076	6.04e-07	7.64e-07	0.0104262	5.73e-07	7.85e-07	1.05e-06
Erpornis_zantholeuca	5.31e-07	0.00751774	7.06e-07	0.00771189	6.85e-07	5.37e-07	5.15e-07	0.0114587	0.00250553
Pteruthius_flaviscapis	0.00256757	0.00323605	7.07e-07	0.00329372	0.00501044	5.37e-07	0.00499697	0.00571703	1.06e-06
Pteruthius_melanotis	0.00515303	0.00214515	7.07e-07	0.00218147	0.0100189	5.37e-07	0.010005	0.00380066	1.05e-06
Pteruthius_xanthochlorus	0.000644335	8.87e-07	7.07e-07	6.04e-07	0.0012498	5.37e-07	0.00125045	7.84e-07	1.05e-06
Oriolus_kundoo	5.31e-07	0.00161164	7.06e-07	0.00165302	6.85e-07	5.36e-07	5.14e-07	7.84e-07	0.00382906
Oriolus_xanthornus	5.31e-07	0.00161164	7.06e-07	0.00165302	6.85e-07	5.37e-07	5.15e-07	0.00190504	0.00127636
Oriolus_traillii	5.31e-07	0.00214855	7.06e-07	0.00220383	6.85e-07	5.37e-07	5.15e-07	0.00380826	1.06e-06
Aegithina_tiphia	5.31e-07	0.00859158	7.06e-07	0.00881351	6.85e-07	5.37e-07	5.15e-07	0.00375741	0.0153813
Tephrodornis_gularis	5.31e-07	0.00429623	7.06e-07	0.00440706	6.85e-07	5.37e-07	5.15e-07	0.00761574	1.05e-06
Tephrodornis_pondicerianus	5.31e-07	0.00268547	7.06e-07	0.00275464	6.85e-07	5.36e-07	5.14e-07	7.84e-07	0.00638108
Hemipus_picatus	5.31e-07	0.00322239	7.06e-07	0.00330544	6.85e-07	5.37e-07	5.15e-07	0.00189191	0.00512198
Pericrocotus_solaris	5.3e-07	0.00161164	7.06e-07	0.00165302	6.87e-07	5.36e-07	5.15e-07	0.00285639	1.05e-06
Pericrocotus_speciosus	5.31e-07	0.00751774	7.06e-07	0.00771189	6.85e-07	5.37e-07	5.15e-07	0.00952796	0.00509371
Pericrocotus_brevirostris	0.000644335	8.87e-07	7.07e-07	6.04e-07	0.0012498	5.37e-07	0.00125045	7.84e-07	1.05e-06
Pericrocotus_ethologus	0.0122322	1.98e-06	0.0185108	6.98e-07	0.00578767	0.0187058	0.00580574	7.94e-07	7.24e-06
Pericrocotus_cinnamomeus	5.31e-07	0.00483315	7.06e-07	0.00495786	6.85e-07	5.36e-07	5.14e-07	7.84e-07	0.0114851
Coracina_melanoptera	5.31e-07	0.00214855	7.06e-07	0.00220383	6.85e-07	5.36e-07	5.14e-07	7.85e-07	0.00510507
Coracina_macei	5.31e-07	0.00107472	7.07e-07	0.00110222	6.85e-07	5.36e-07	5.14e-07	7.85e-07	0.00255306
Dicrurus_remifer	5.3e-07	0.00107472	7.06e-07	0.00110221	6.87e-07	5.36e-07	5.15e-07	0.00190452	1.05e-06
Dicrurus_paradiseus	5.31e-07	0.00429623	7.06e-07	0.00440706	6.85e-07	5.37e-07	5.15e-07	0.00761574	1.05e-06
Dicrurus_hottentottus	5.45e-07	0.00590696	8.11e-07	0.00605938	6.85e-07	5.55e-07	5.16e-07	0.00475572	0.00766296
Dicrurus_leucophaeus	0.00137431	0.00200483	0.00169128	0.00180146	0.0013161	0.00134207	0.00133486	0.00192743	0.00227499
Dicrurus_macrocercus	5.31e-07	0.00107472	7.06e-07	0.00110222	6.85e-07	5.36e-07	5.14e-07	7.84e-07	0.00255306
Dicrurus_aeneus	5.31e-07	0.00537007	7.06e-07	0.00550867	6.85e-07	5.37e-07	5.15e-07	0.00763774	0.00252357
Rhipidura_albicollis	0.00122834	0.0119128	7.07e-07	0.0121222	0.00249454	5.38e-07	0.00246058	0.0114604	0.0127926
Hypothymis_azurea	0.000611336	0.00757279	0.00128556	0.00771486	7.34e-07	0.00127618	5.52e-07	0.0114714	0.00254235
Terpsiphone_paradisi	5.31e-07	0.00966542	7.06e-07	0.00991512	6.85e-07	5.36e-07	5.14e-07	7.85e-07	0.0229692
Dendrocitta_formosae	5.31e-07	0.00322239	7.06e-07	0.00330544	6.86e-07	5.37e-07	5.15e-07	0.005712	1.05e-06
Dendrocitta_vagabunda	5.32e-07	0.00214855	7.08e-07	0.00220383	6.85e-07	5.37e-07	5.15e-07	7.85e-07	0.00510507
Urocissa_flavirostris	0.00450712	9.75e-07	0.00375845	6.05e-07	0.00510124	0.00379515	0.0051106	7.89e-07	1.06e-06
Nucifraga_caryocatactes	0.00161005	8.88e-07	1.38e-06	6.04e-07	0.00312281	1.06e-06	0.00312485	7.86e-07	1.05e-06
Corvus_japonensis	0.000748336	0.000901254	0.00257579	2.02e-06	6.87e-07	0.00143641	5.18e-07	7.94e-07	0.00229326
Corvus_culminatus	0.00193195	8.89e-07	0.00386581	6.04e-07	7e-07	0.00391017	5.26e-07	7.85e-07	1.05e-06
Psarisomus_dalhousiae	5.3e-07	0.00107472	7.06e-07	0.00110221	6.87e-07	5.36e-07	5.15e-07	0.00190452	1.05e-06
Pitta_brachyura	5.31e-07	0.000537799	7.06e-07	0.00055141	6.85e-07	5.36e-07	5.14e-07	7.84e-07	0.00127705
Megalaima_australis	5.31e-07	0.00214855	7.06e-07	0.00220383	6.85e-07	5.37e-07	5.15e-07	0.00380826	1.05e-06
Caprimulgus_macrurus	5.31e-07	0.00214855	7.06e-07	0.00220383	6.85e-07	5.36e-07	5.14e-07	7.85e-07	0.00510507
Picus_xanthopygaeus	5.31e-07	0.00107472	7.06e-07	0.00110222	6.85e-07	5.36e-07	5.14e-07	7.85e-07	0.00255306
Cettia_pallidipes	5.31e-07	0.00322239	7.06e-07	0.00330544	6.85e-07	5.36e-07	5.14e-07	7.85e-07	0.00765708
Nyctyornis_athertoni	5.3e-07	0.00107472	7.07e-07	0.00110222	6.85e-07	5.36e-07	5.14e-07	7.86e-07	0.00255306
Pericrocotus_roseus	5.31e-07	0.00751774	7.06e-07	0.00771189	6.85e-07	5.36e-07	5.14e-07	7.85e-07	0.0178651
Psittacula_cyanocephala	5.31e-07	0.00322239	7.06e-07	0.00330544	6.85e-07	5.36e-07	5.14e-07	7.85e-07	0.00765708
Abroscopus_albogularis	5.32e-07	0.00107472	7.07e-07	0.00110221	6.87e-07	5.37e-07	5.15e-07	0.00190452	1.05e-06
